# Supplementary material for: Circulating microRNAs as a Prognostic Tool to Determine Treatment Efficacy in Lung Cancer Patients Undergoing Pembrolizumab PD-1 Blockade Immunotherapy
Source: Cancers (Basel). 2024 Dec 17;16(24):4202. doi: 10.3390/cancers16244202 (PMC11674096; doi:10.3390/cancers16244202)
Supplement: Supplementary file 1 [file cancers-16-04202-s001.zip]

Archive with 2 entries (2 files):
- Supplemental File S1 - comorbidites, mutation and PD-L1 status, co-treatements.xlsx
- Supplementary Figures.pdf
