# Supplementary material for: Circulating microRNAs as a Prognostic Tool to Determine Treatment Efficacy in Lung Cancer Patients Undergoing Pembrolizumab PD-1 Blockade Immunotherapy
Source: Cancers (Basel). 2024 Dec 17;16(24):4202. doi: 10.3390/cancers16244202 (PMC11674096; doi:10.3390/cancers16244202)
Supplement: Supplementary file 1 [file cancers-16-04202-s001.zip › Supplemental File S1 - comorbidites, mutation and PD-L1 status, co-treatements.xlsx]

## Sheet: PD-L1 and mutation status
BEFORE TREATMENT (patient ID)	AFTER 3 MONTHS OF TREATMENT	AGE	DIAGNOSIS	SEX	ALK	ROS	EGFR	PD-L1 status
1	x	61	adenocarcinoma	F	0	0	0	0.02
2	2	64	adenocarcinoma	F	0	0	0	0.6
3	x	79	squamos cell carcinoma	M				0.6
4	4	72	squamos cell carcinoma	M				0.7
5	5	72	adenocarcinoma	F	0	0	0	<1%
6	x	63	adenocarcinoma	M	0	0	0	<1%
7	7	68	squamos cell carcinoma	M				0.6
8	x	75	adenocarcinoma	M	0	0	0	0.8
9	x	63	adenocarcinoma	F	0	0	0	0.8
10	10	65	squamos cell carcinoma	M				0.8
11	11	68	NOS	M	0	0	0	0.1
12	12	61	squamos cell carcinoma	M				> 50%
13	13	68	adenocarcinoma	F	0	0	0	0.9
14	x	65	squamos cell carcinoma	F				0.05
15	15	68	adenocarcinoma	M	0	0	0	<1%
16	16	70	adenocarcinoma	M	0	0	0	0.5
17	x	62	squamos cell carcinoma	M				0.02
18	18	68	squamos cell carcinoma	F				>50%
19	19	64	adenocarcinoma	F	0	0	0	0.8
20	20	64	adenocarcinoma	F	0	0	0	0.3
21	21	74	adenocarcinoma	M	0	0	0	0.7
22	22	59	adenocarcinoma	F	0	0	0	<10%
23	23	63	adenocarcinoma	F	0	0	0	0.6
24	24	68	adenocarcinoma	F	0	0	0	<50%
25	x	71	NOS	M	0	0	0	0.1
26	26	63	adenocarcinoma	M	0	0	0	0.7
27	x	68	adenocarcinoma	M	0	0	0	0.5
28	x	76	squamos cell carcinoma	F				0.05
29	29	68	adenocarcinoma	F	0	0	0	0.3
30	30	74	squamos cell carcinoma	F				0.3
31	x	67	squamos cell carcinoma	M				0.3
32	x	60	adenocarcinoma	F	0	0	0	0.8
33	x	72	squamos cell carcinoma	M				0.02
34	34	67	NOS	M	0	0	0	<50%
35	x	85	adenocarcinoma	F	0	0	0	0.5
36	x	68	adenocarcinoma	F	0	0	0	0.05
37	x	76	squamos cell carcinoma	M				25%%
38	x	70	squamos cell carcinoma	M				0.5

## Sheet: Co-treatments
BEFORE TREATMENT	AFTER 3 MONTHS OF TREATMENT	PD-L1 status	PS (PERFORMANCE STATUS)	COPD	OTHER LUNG DISEASES (EXCLUDING COPD)	COMMENTS	Steroid therapy I	steroid therapy II	PPI I	PPI II	What kind of PPI?	statins I	statins II	What kind of statins	ezetymib I	ezetymib II	ACEI I	ACEI II	what kind of ACEI	ARB I	ARB II	What kind of ABR	Ca-blockers I	Ca-blockers II	what kind of ca blokers	beta-blockers I	beta blockers II	what kind of beta blockers	diuretics I	Diuretics II	what kind?	Atiplatelet I	Antiplatelet II	ASA	Clopidogrel	anticoagulant I	Anticoagulant II	what kind of anticoagulant	subcutaneus/oral 1/2	SABA/LABA I	SABA/LABA II	what kind of	SAMA/LAMA I	SAMA/LAMA II	WHAT KIND OF	GKS aerosoltherapy I	GKS aerosoltherapy II	what kind?	antibiotic therapy up to 3 months before treatment
1		0.02	1	0			1	1	0	0		0					0						0			0			0			0				1		neoparin, xarelto	1/2.	0			0			0			0
2	2	0.6	1	1			0	0	1	0	pantoprazol	0					1		ramipril				0			0			0			0				1		neoparin	1	1	1	wilanterol, feoterol	1	1	umeklidynium, ipratropium	1	1	cyclezonid	0
3		0.6	1	0			0	1	0	0		0					0						0			1		bisoprolol	0			0				1		neoparin	1	0			0			0			0
4	4	0.7	1	1	IPF		0	0	1	0	omeprazol	1		atorvastatyna			0						0			0			0			0				0				1		formoterol	0			1	1	beklometazon	0
5	5	<1%	1	0			1	1	1	0	pantoprazol	0					0						0			0			0			0				1		eliquis	2	0			0			0			0
6		<1%	1	0			0	0	1	0	omeprazol	0					1		perindopril				1		amlodypina	0			1	1	indapamid/furosemid	0				1	1	neoparin	1	0			0			0			0
7	7	0.6	1	0			0	0	0	0		0					0						0			1	1	bisoprolol	0	1	torasemid	0	1	ASA		1	1	neoparin, xarelto	1/2.	0	1	fenoterol	0	1	ipratropium	0			0
8		0.8	1	0			0	1	1	1	pantoprazol	1	1	atorvastatyna			0						0			0			1	1	furosemid	0				1	1	clexane	1	0			0			0			0
9		0.8	1	0		patient has received in 2021 radical treatment, and than palliative treaatment was initiated due to reccurence (11.2021)	1	1	1	0	pantoprazol	1		rosuwastatin			0				1	losartan	1		amlodypina	1			1		torasemid	0				0				0			0			0			0
10	10	0.8	1	1			0	1	1	1	pantoprazol	1	1	rosuwastatin			1	1	ramipril				0			1	1	nebiwolol	0			1		ASA		1	1	clexane	1	1	1	salmeterol, fenoterol	1	1	ipratropium	1		flutykazon	0
11	11	0.1	0	0			0	0	0	1	pantoprazol	0					1		perindopril		1	losartan	0			1		betaksolol	1		indapamid	0				1	1	neoparin	1	0			0			0			0
12	12	> 50%	1	1		patient has received in 2021 radical treatment, and than palliative treaatment was initiated due to reccurence (04.2022)	0	1	1	1	omeprazol	0					0				1	telmisartan	0			0	1	bisoprolol	1	1	furosemid/hydrochlorotiazyd	0				1	1	xarelto	2	1	1	indakaterol	1	1	glikopironium	0			0
13	13	0.9	0	0			0	0	1	1	pantoprazol	1	1	atorvastatyna			1		perindopril				1	1	amlodypina	1	1	bisoprolol	1	1	indapamid	0				1	1	clexane, xarelto	1/2.	0			0			0			0
14		0.05	1	0	IPF		0	0	1	1	pantoprazol	0					0						0			1	1	nebiwolol	0			0				1	1	neoparin	1	0			0			0			0
15	15	<1%	1	1			0	1	1	1	esomeprazol	1		atorvastatyna			0						0			1		betaksolol	0			0				1	1	neoparin	1	1	1	formoterol	1	1	tiotropium, glikopironium	1	1	beklometazon	0
16	16	0.5	1	0			0	0	0	1	pantoprazol	0					0						0			0	1	bisoprolol	0	1	indapamid	0				1		clexane	1	0			0	1	tiotropium	0			0
17		0.02	1	0			0	0	0	0		1		rosuwastatin			0						0			0			0			1		ASA		1		clexane	1	0			0			0			0
18	18	>50%	1	1			0	0	0	0		0					0						0			1		bisoprolol	0			0				1		neoparin	1	1		formoterol	0			0			0
19	19	0.8	0	0			0	0	0	1	esomeprazol	0					1		zofenopril				0			1	1	nebiolol / bisoprolol	0			1	1	ASA		1		neoparin	1	0		formoterol	0			0			0
20	20	0.3	1	0			0	0	0	1	pantoprazol	0	1	rosuwastatin			0						0			0	1	nebiwolol	1	1	furosemid/furosemid + spironol	0				1	1	neoparin	1	0			0			0			0
21	21	0.7	1	1			0	0	1	1	pantoprazol	0				1	0						0			1	1	nebivolol	1	1	furosemid, torasemid	1	1	ASA		1	1	neoparin	1	1	1	formoterol	1	1	tiotropium	1	1	budesonide	0
22	22	<10%	0	0	asthma		0	0	1	1	esomeprazol	0			1	1	0						0			1	1	bisoprolol	0	1	spironol, toramide	1	1		clopidogrel	1	1	neoparin	1	1	1	formoterol	0			1	1	budesonide	0
23	23	0.6	0/1	1			0	1	1	1	esomeprazol	1	1	rosuwastatin			1		ramipril				0			0	1	bisoprolol	0			0				1		neoparin	1	0			0			0			0
24	24	<50%	0	0			0	0	0	1	esomeprazol												1		lercanidypine		1	nebivolol		1	torasemid, spironol						1	eliquis	2
25		0.1	1	0			0	0	1	1	esomeprazol	0					0				1	telmisartan	0			1	1	nebivolol	1	1	torasemid/furosemid	0				1	1	eliquis	2	0			0			0			0
26	26	0.7	1	0			x	x	1	1	pantoprazol	1	1	atorvastatyna			1	1	lisinopril				1	1	amlodypina							1	1	ASA/ASA	0/birique	1	1	clexane	1										x
27		0.5	1	1			x	x	1	1	omeprazol	1	1	atorvastatyna												1	1	bisoprolol				1	1	ASA/ASA	BRILIQUE/0		1	clexane	1		1	formoterol							x
28		0.05	1	0			x	x	1	1	omeprazol	1	1	atorvastatyna		1										1	1	metoprolol	1	1	torasemid						1	xarelto	2	1	1	formoterol							x
29	29	0.3	0	0			x	1		1	pantoprazol			atorvastatyna	1	1							1		lercanidypine	1	1	nebivolol	1	1	hydrochlorotiazyd, torasemid																		x
30	30	0.3	1	0			x	x				1	1	atorvastatin/rosuwastatin			1		peridopril							1	1	nebivolol		1	indapamid					1	1	neoparin/eliquis	1/2.										x
31		0.3	1	0			x	x	1	1	pantoprazol	1	1	atorvastatin												1	1	bisoprolol	1	1	torsemed					1	clexane	eliquis	1/2.										x
32		0.8	1	1			x	x	1	1	esomeprazol						1	1	perindopril							1	1	bisoprolol		1	furosemid, spironol						1	neoparin	1		1	formoterol					1	budesonide	x
33		0.02	0/1	0			x	x		1	pantoprazol		1	atorvastatin							1	losartan				1	1	bisporolol			spironol, torasemid	1	1	asa/0	0/plavix	1	1	xarelto/clexane	1/2.										x
34	34	<50%	0	0			x	x		1	pantoprazol	1	1	atorvastatin			1	1	perindopril							1	1	nebivolol		1	hydrochlorotiazyd					1	1	neoparin/eliquis	1/2.										x
35		0.5	0/1	0			x	x									1	1	quinaprilum				1	1	amlodypina	1	1	metoprolol	1	1	indapamid																		x
36		0.05	0/1	0			x	x																		1	1	nebivolol																					x
37		25%%	1	0			x	x									1	1	perindopril				1	1	lercanidypine		1	bisoprolol	1	1	indapamid/torasemid, eplerenon							eliquis	2										x
38		0.5	1	1			x	x		1	omeprazol																										1	clexane	1		1	formoterol, indacaterol			tiotropium				x
[truncated: 44 more columns]

## Sheet: Comorbidities
BEFORE TREATMENT	AFTER 3 MONTHS OF TREATMENT	Hypertension I	Hypertension II	Heat rate abnormalities I	Heart rate abnormalities II	Ischaemic cardiac disease I	Ischaemic cardiac disease II	Pulmonary embolism I	Pulmonary embolism II	hyperlipidaemia I	hyperlipidaemia II	Heart failure I	Heart failure II	DM 1	DM 2	GERD 1	GERD 2	Obesity 1	Obesity 2	Renal failure I	Renal failure II	liver failure I	liver failure II	COPD I	COPD II	Asthma I	Asthma II	IPF I	IPF II	chronic respiratory failure I	chronic respiratory failure II	OSA I	OSA II	prostate hyperplasia	prostate hyperplasia II	Atherosclerosis I	Atherosclerosis II	Hypothyroidism I	Hypothyroidism II	Anaemia I	Anaemia II	Other I	Other II
1
2	2	1		1																				1			1
3		1				1						1
4	4	1	1							1	1					1	1	1										1	1	1	1	1	1	1	1		1
5	5			1					1							1					1																	1	1		1
6		1																																							1	ca pancreas
7	7		1		1
8										1						1																										ca prostate
9		1
10	10					1	1		1				1			1	1							1
11	11	1	1																												1			1		1					1	epilepsy
12	12												1	1							1											1								1
13	13	1	1					1			1			1							1																		1				osteoporosis
14		1	1																																							systemic connective tissue disease
15	15	1	1																					1	1						w przebiegu zapalenia płuc
16	16	1	1	1													1
17
18	18												1				1							1	1
19	19	1	1																		1
20	20	1	1							1	1																												1
21	21	1	1				1										1							1	1						1			1	1
22	22	1	1	0	1	1	1						1				1				1					1	1														1	GPA
23	23	1	1							1	1																														1
24	24		1											1	1																							1	1		1
25		1	1			1	1																											1
26	26	1	1							1	1																									1	1
27						1	1			1	1													1	1
28				1	1							1	1	1	1									1	1													1	1				neutropenia
29	29	1	1																																		1	1
30	30	1	1						1																												1
31		1	1	1	1	1	1							1	1					1	1													1	1							HCC, liver cirrosis	HCC, liver cirrosis
32		1	1													1	1							1	1																		pancytopaenia
33				1	1	1	1																															1	1				autoimmune thyroid and liver inflammation
34	34	1	1	1	1	1	1
35		1	1
36		1	1	1								1	1																									1	1
37		1	1									0	1							1	1																					gout, prostate carcinoma	gout, prostate carcinoma
38																								1	1																		neutropenia, hyponatremia
